# Supplementary material for: Adaptive metabolic rewiring to chronic SFK inhibition
Source: Oncotarget. 2016 Mar 17;8(40):66758–68. doi: 10.18632/oncotarget.8146 (PMC5620134; doi:10.18632/oncotarget.8146)
Supplement: Supplementary file 2 [file oncotarget-08-66758-s002.xlsx]

## Sheet: most differentially exp. genes
id	baseMean	controlMeanIntensity	inducedMeanIntensity	foldChange	log2FoldChange	pval	pval-adj	resVarA	resVarB	chromosome_name	start_position	end_position	strand	ensembl_gene_id	ensembl_transcript_id	description	external_gene_id	change	Is a candidate gene
98785	161.889	107.926	215.852	2	1	0.000147105	0.0589691	NA	NA	1	218519577	218617961	1	ENSG00000092969	ENST00000479322	transforming growth factor, beta 2 [Source:HGNC Symbol;Acc:11768]	TGFB2	UP	TRUE
55827	96.2883	59.7447	132.832	2.22333	1.15272	0.000211481	0.0760162	NA	NA	X	218519577	218617961	1	ENSG00000092969	ENST00000366930	transforming growth factor, beta 2 [Source:HGNC Symbol;Acc:11768]	TGFB2	UP	TRUE
98784	354.021	211.997	496.044	2.33986	1.22642	2.26767e-08	3.56281e-05	NA	NA	1	218519577	218617961	1	ENSG00000092969	ENST00000366929	transforming growth factor, beta 2 [Source:HGNC Symbol;Acc:11768]	TGFB2	UP	TRUE
98786	354.021	211.997	496.044	2.33986	1.22642	2.26767e-08	3.56281e-05	NA	NA	1	90626277	90645736	-1	ENSG00000182054	ENST00000330062	isocitrate dehydrogenase 2 (NADP+), mitochondrial [Source:HGNC Symbol;Acc:5383]	IDH2	UP	TRUE
121942	53.37	28.9087	77.8312	2.69231	1.42884	0.000218952	0.0775251	NA	NA	2	70316047	70323385	1	ENSG00000184481	ENST00000374259	forkhead box O4 [Source:HGNC Symbol;Acc:7139]	FOXO4	UP	TRUE
96851	62.5614	32.7632	92.3597	2.819	1.49519	3.99935e-05	0.0218863	NA	NA	15	216225163	216300895	-1	ENSG00000115414	ENST00000474036	fibronectin 1 [Source:HGNC Symbol;Acc:3778]	FN1	UP	TRUE
108229	14.0467	26.0179	2.0755	0.0797721	-3.64797	3.37432e-05	0.0196822	NA	NA	16	56710102	56718108	1	ENSG00000187193	ENST00000290704	metallothionein 1X [Source:HGNC Symbol;Acc:7405]	MT1X	DOWN	FALSE
108230	14.0467	26.0179	2.0755	0.0797721	-3.64797	3.37432e-05	0.0196822	NA	NA	16	56710102	56718108	1	ENSG00000187193	ENST00000394485	metallothionein 1X [Source:HGNC Symbol;Acc:7405]	MT1X	DOWN	FALSE
90012	12.6012	23.127	2.0755	0.0897436	-3.47805	0.000124791	0.051508	NA	NA	10	101419263	101465997	1	ENSG00000198018	ENST00000472998	ectonucleoside triphosphate diphosphohydrolase 7 [Source:HGNC Symbol;Acc:19745]	ENTPD7	DOWN	FALSE
17799	34.4681	61.6719	7.26424	0.117788	-3.08573	1.31124e-08	2.17163e-05	NA	NA	21	41382926	42219065	-1	ENSG00000171587	ENST00000304537	Down syndrome cell adhesion molecule [Source:HGNC Symbol;Acc:3039]	DSCAM	DOWN	FALSE
17800	38.8415	69.3809	8.30199	0.119658	-3.06301	3.8934e-09	8.24471e-06	NA	NA	21	41382926	42219065	-1	ENSG00000171587	ENST00000400454	Down syndrome cell adhesion molecule [Source:HGNC Symbol;Acc:3039]	DSCAM	DOWN	FALSE
17801	25.7584	45.2903	6.22649	0.13748	-2.86271	2.27375e-06	0.00219293	NA	NA	21	41382926	42219065	-1	ENSG00000171587	ENST00000404019	Down syndrome cell adhesion molecule [Source:HGNC Symbol;Acc:3039]	DSCAM	DOWN	FALSE
49553	20.4585	34.6905	6.22649	0.179487	-2.47805	0.000135181	0.0550961	NA	NA	2	60678302	60780768	-1	ENSG00000119866	ENST00000335712	B-cell CLL/lymphoma 11A (zinc finger protein) [Source:HGNC Symbol;Acc:13221]	BCL11A	DOWN	FALSE
40786	187.388	308.36	66.4159	0.215385	-2.21501	7.04147e-16	6.16735e-11	NA	NA	10	91152303	91163745	1	ENSG00000185745	ENST00000371804	interferon-induced protein with tetratricopeptide repeats 1 [Source:HGNC Symbol;Acc:5407]	IFIT1	DOWN	FALSE
13808	28.8346	46.254	11.4152	0.246795	-2.01862	0.000112778	0.048183	NA	NA	20	6748311	6760910	1	ENSG00000125845	ENST00000378827	bone morphogenetic protein 2 [Source:HGNC Symbol;Acc:1069]	BMP2	DOWN	FALSE
91721	39.1009	62.6356	15.5662	0.248521	-2.00856	1.35844e-05	0.00972984	NA	NA	12	117476728	117537284	-1	ENSG00000088992	ENST00000335209	tescalcin [Source:HGNC Symbol;Acc:26065]	TESC	DOWN	FALSE
91722	39.1009	62.6356	15.5662	0.248521	-2.00856	1.35844e-05	0.00972984	NA	NA	12	117476728	117537284	-1	ENSG00000088992	ENST00000392545	tescalcin [Source:HGNC Symbol;Acc:26065]	TESC	DOWN	FALSE
91725	39.1009	62.6356	15.5662	0.248521	-2.00856	1.35844e-05	0.00972984	NA	NA	12	117476728	117537284	-1	ENSG00000088992	ENST00000470612	tescalcin [Source:HGNC Symbol;Acc:26065]	TESC	DOWN	FALSE
40237	264.515	421.104	107.926	0.256293	-1.96413	1.26627e-15	6.16735e-11	NA	NA	10	91061712	91069033	1	ENSG00000119922	ENST00000371826	interferon-induced protein with tetratricopeptide repeats 2 [Source:HGNC Symbol;Acc:5409]	IFIT2	DOWN	FALSE
122818	67.046	105.035	29.057	0.276641	-1.85391	5.99949e-07	0.000704109	NA	NA	12	121458121	121477045	-1	ENSG00000135114	ENST00000257570	2'-5'-oligoadenylate synthetase-like [Source:HGNC Symbol;Acc:8090]	OASL	DOWN	FALSE
122819	41.2135	61.6719	20.755	0.336538	-1.57116	0.000288587	0.0924713	NA	NA	12	121458121	121477045	-1	ENSG00000135114	ENST00000339275	2'-5'-oligoadenylate synthetase-like [Source:HGNC Symbol;Acc:8090]	OASL	DOWN	FALSE
40409	212.516	316.069	108.964	0.344747	-1.53639	1.23726e-09	3.34782e-06	NA	NA	10	91087651	91100728	1	ENSG00000119917	ENST00000371818	interferon-induced protein with tetratricopeptide repeats 3 [Source:HGNC Symbol;Acc:5411]	IFIT3	DOWN	FALSE
40410	212.071	314.141	110.001	0.350165	-1.51389	2.07896e-09	4.70957e-06	NA	NA	10	91087651	91100728	1	ENSG00000119917	ENST00000371811	interferon-induced protein with tetratricopeptide repeats 3 [Source:HGNC Symbol;Acc:5411]	IFIT3	DOWN	FALSE
16237	113.671	160.925	66.4159	0.412713	-1.27679	1.91097e-05	0.0131009	NA	NA	20	13202418	13281298	1	ENSG00000101230	ENST00000262487	isthmin 1 homolog (zebrafish) [Source:HGNC Symbol;Acc:16213]	C20orf82	DOWN	FALSE
90013	102.848	145.507	60.1894	0.413653	-1.27351	4.10088e-05	0.0223166	NA	NA	10	101419263	101465997	1	ENSG00000198018	ENST00000370489	ectonucleoside triphosphate diphosphohydrolase 7 [Source:HGNC Symbol;Acc:19745]	ENTPD7	DOWN	FALSE
16238	112.707	158.998	66.4159	0.417716	-1.25941	2.57574e-05	0.0162924	NA	NA	20	13202418	13281298	1	ENSG00000101230	ENST00000447521	isthmin 1 homolog (zebrafish) [Source:HGNC Symbol;Acc:16213]	C20orf82	DOWN	FALSE
107195	205.771	289.087	122.454	0.42359	-1.23926	8.95685e-07	0.00100286	NA	NA	2	206546714	206662857	1	ENSG00000118257	ENST00000360409	neuropilin 2 [Source:HGNC Symbol;Acc:8005]	NRP2	DOWN	FALSE
86008	128.236	173.452	83.0199	0.478632	-1.06301	0.000215004	0.0767164	NA	NA	2	27422455	27435826	-1	ENSG00000138074	ENST00000408041	solute carrier family 5 (sodium-dependent vitamin transporter), member 6 [Source:HGNC Symbol;Acc:11041]	SLC5A6	DOWN	FALSE
117085	176.603	238.015	115.19	0.483961	-1.04704	5.75938e-05	0.0287703	NA	NA	10	123499939	123687977	-1	ENSG00000107669	ENST00000369043	arginyltransferase 1 [Source:HGNC Symbol;Acc:782]	ATE1	DOWN	FALSE
46576	237.311	318.96	155.662	0.488032	-1.03495	1.62047e-05	0.0113561	NA	NA	7	138728266	138794465	-1	ENSG00000105939	ENST00000471652	zinc finger CCCH-type, antiviral 1 [Source:HGNC Symbol;Acc:23721]	ZC3HAV1	DOWN	FALSE
81704	200.323	268.851	131.794	0.490212	-1.02852	4.41611e-05	0.0237665	NA	NA	10	99116115	99161127	-1	ENSG00000052749	ENST00000479481	ribosomal RNA processing 12 homolog (S. cerevisiae) [Source:HGNC Symbol;Acc:29100]	RRP12	DOWN	FALSE
28194	146.211	97.326	195.097	2.00457	1.00329	0.000248294	0.0848644	NA	NA	22	38093011	38172563	1	ENSG00000100106	ENST00000443065	TRIO and F-actin binding protein [Source:HGNC Symbol;Acc:17009]	TRIOBP	UP	FALSE
28198	146.211	97.326	195.097	2.00457	1.00329	0.000248294	0.0848644	NA	NA	22	38093011	38172563	1	ENSG00000100106	ENST00000421615	TRIO and F-actin binding protein [Source:HGNC Symbol;Acc:17009]	TRIOBP	UP	FALSE
66542	135.093	89.617	180.568	2.01489	1.0107	0.000279523	0.0916779	NA	NA	X	118749687	118829533	-1	ENSG00000125354	ENST00000354416	septin 6 [Source:HGNC Symbol;Acc:15848]	SEPT6	UP	FALSE
98761	132.572	87.6898	177.455	2.02367	1.01697	0.000271082	0.0895122	NA	NA	X	80457442	80554046	1	ENSG00000131171	ENST00000481106	SH3 domain binding glutamic acid-rich protein like [Source:HGNC Symbol;Acc:10823]	SH3BGRL	UP	FALSE
28195	147.249	97.326	197.172	2.02589	1.01856	0.000169641	0.0654734	NA	NA	22	38093011	38172563	1	ENSG00000100106	ENST00000344404	TRIO and F-actin binding protein [Source:HGNC Symbol;Acc:17009]	TRIOBP	UP	FALSE
97991	418.991	276.56	561.422	2.03002	1.02149	1.24127e-06	0.0012863	NA	NA	4	139085251	139163503	-1	ENSG00000151012	ENST00000280612	solute carrier family 7, (cationic amino acid transporter, y+ system) member 11 [Source:HGNC Symbol;Acc:11059]	SLC7A11	UP	FALSE
45135	127.532	83.8353	171.229	2.04244	1.03029	0.000294452	0.0937645	NA	NA	X	153734490	153744566	-1	ENSG00000071889	ENST00000322269	family with sequence similarity 3, member A [Source:HGNC Symbol;Acc:13749]	FAM3A	UP	FALSE
107258	143.728	94.4352	193.021	2.04396	1.03136	0.000175346	0.0669823	NA	NA	3	165490692	165555260	-1	ENSG00000114200	ENST00000497011	butyrylcholinesterase [Source:HGNC Symbol;Acc:983]	BCHE	UP	FALSE
127963	138.169	90.5807	185.757	2.05074	1.03614	0.000184382	0.0698157	NA	NA	20	55204358	55214339	1	ENSG00000087510	ENST00000201031	transcription factor AP-2 gamma (activating enhancer binding protein 2 gamma) [Source:HGNC Symbol;Acc:11744]	TFAP2C	UP	FALSE
104560	204.992	133.944	276.041	2.06087	1.04326	2.73237e-05	0.0170616	NA	NA	3	189674517	189840226	-1	ENSG00000090530	ENST00000319332	leprecan-like 1 [Source:HGNC Symbol;Acc:19317]	LEPREL1	UP	FALSE
104561	198.951	129.126	268.777	2.08152	1.05763	2.34549e-05	0.0151272	NA	NA	3	189674517	189840226	-1	ENSG00000090530	ENST00000427335	leprecan-like 1 [Source:HGNC Symbol;Acc:19317]	LEPREL1	UP	FALSE
53092	212.627	137.798	287.456	2.08607	1.06079	1.56253e-05	0.0110294	NA	NA	X	69664711	69725337	1	ENSG00000082458	ENST00000374355	discs, large homolog 3 (Drosophila) [Source:HGNC Symbol;Acc:2902]	DLG3	UP	FALSE
45133	122.01	79.0172	165.002	2.08818	1.06225	0.000219658	0.0775251	NA	NA	X	153734490	153744566	-1	ENSG00000071889	ENST00000434658	family with sequence similarity 3, member A [Source:HGNC Symbol;Acc:13749]	FAM3A	UP	FALSE
66544	125.049	80.9444	169.153	2.08974	1.06333	0.000200701	0.0730773	NA	NA	X	118749687	118829533	-1	ENSG00000125354	ENST00000371492	septin 6 [Source:HGNC Symbol;Acc:15848]	SEPT6	UP	FALSE
71320	125.049	80.9444	169.153	2.08974	1.06333	0.000200701	0.0730773	NA	NA	3	125725198	125820404	-1	ENSG00000114544	ENST00000315921	solute carrier family 41, member 3 [Source:HGNC Symbol;Acc:31046]	SLC41A3	UP	FALSE
53091	204.029	132.017	276.041	2.09096	1.06417	1.92324e-05	0.0131009	NA	NA	X	69664711	69725337	1	ENSG00000082458	ENST00000194900	discs, large homolog 3 (Drosophila) [Source:HGNC Symbol;Acc:2902]	DLG3	UP	FALSE
53099	204.029	132.017	276.041	2.09096	1.06417	1.92324e-05	0.0131009	NA	NA	X	69664711	69725337	1	ENSG00000082458	ENST00000374360	discs, large homolog 3 (Drosophila) [Source:HGNC Symbol;Acc:2902]	DLG3	UP	FALSE
63222	164.038	105.999	222.078	2.0951	1.06702	5.047e-05	0.0256057	NA	NA	5	83236373	83680611	-1	ENSG00000164176	ENST00000296591	EGF-like repeats and discoidin I-like domains 3 [Source:HGNC Symbol;Acc:3173]	EDIL3	UP	FALSE
107257	144.803	93.4715	196.135	2.09833	1.06925	9.91915e-05	0.043135	NA	NA	3	165490692	165555260	-1	ENSG00000114200	ENST00000482958	butyrylcholinesterase [Source:HGNC Symbol;Acc:983]	BCHE	UP	FALSE
98692	121.009	78.0536	163.964	2.10066	1.07085	0.000201055	0.0730773	NA	NA	17	39679869	39684560	-1	ENSG00000171345	ENST00000361566	keratin 19 [Source:HGNC Symbol;Acc:6436]	KRT19	UP	FALSE
149597	191.391	123.344	259.437	2.10337	1.0727	2.36046e-05	0.0151272	NA	NA	6	46820249	46922680	-1	ENSG00000069122	ENST00000283296	G protein-coupled receptor 116 [Source:HGNC Symbol;Acc:19030]	GPR116	UP	FALSE
149598	191.391	123.344	259.437	2.10337	1.0727	2.36046e-05	0.0151272	NA	NA	6	46820249	46922680	-1	ENSG00000069122	ENST00000362015	G protein-coupled receptor 116 [Source:HGNC Symbol;Acc:19030]	GPR116	UP	FALSE
68861	206.586	132.98	280.192	2.10702	1.07521	1.51561e-05	0.0107763	NA	NA	X	100805514	100809683	1	ENSG00000126947	ENST00000372829	armadillo repeat containing, X-linked 1 [Source:HGNC Symbol;Acc:18073]	ARMCX1	UP	FALSE
107254	142.283	91.5443	193.021	2.1085	1.07622	9.48484e-05	0.0416179	NA	NA	3	165490692	165555260	-1	ENSG00000114200	ENST00000264381	butyrylcholinesterase [Source:HGNC Symbol;Acc:983]	BCHE	UP	FALSE
149593	185.831	119.489	252.173	2.11042	1.07753	2.40467e-05	0.0153097	NA	NA	6	46820249	46922680	-1	ENSG00000069122	ENST00000265417	G protein-coupled receptor 116 [Source:HGNC Symbol;Acc:19030]	GPR116	UP	FALSE
45137	124.567	79.9808	169.153	2.11492	1.0806	0.000160888	0.0626884	NA	NA	X	153734490	153744566	-1	ENSG00000071889	ENST00000419205	family with sequence similarity 3, member A [Source:HGNC Symbol;Acc:13749]	FAM3A	UP	FALSE
149596	186.35	119.489	253.211	2.11911	1.08346	2.15329e-05	0.0143608	NA	NA	6	46820249	46922680	-1	ENSG00000069122	ENST00000452370	G protein-coupled receptor 116 [Source:HGNC Symbol;Acc:19030]	GPR116	UP	FALSE
134603	103.812	66.4901	141.134	2.12263	1.08585	0.000314744	0.0989006	NA	NA	14	64319683	64693165	1	ENSG00000054654	ENST00000458046	spectrin repeat containing, nuclear envelope 2 [Source:HGNC Symbol;Acc:17084]	SYNE2	UP	FALSE
63221	161.073	102.144	220.003	2.15385	1.10692	3.30606e-05	0.0196368	NA	NA	5	83236373	83680611	-1	ENSG00000164176	ENST00000380138	EGF-like repeats and discoidin I-like domains 3 [Source:HGNC Symbol;Acc:3173]	EDIL3	UP	FALSE
127785	109.408	69.3809	149.436	2.15385	1.10692	0.000204248	0.0739622	NA	NA	5	141971743	142077635	-1	ENSG00000113578	ENST00000337706	fibroblast growth factor 1 (acidic) [Source:HGNC Symbol;Acc:3665]	FGF1	UP	FALSE
98759	208.18	132.017	284.343	2.15385	1.10692	8.30461e-06	0.00679792	NA	NA	X	80457442	80554046	1	ENSG00000131171	ENST00000373212	SH3 domain binding glutamic acid-rich protein like [Source:HGNC Symbol;Acc:10823]	SH3BGRL	UP	FALSE
45152	108.408	68.4173	148.398	2.16901	1.11704	0.000184914	0.0698157	NA	NA	X	153734490	153744566	-1	ENSG00000071889	ENST00000469041	family with sequence similarity 3, member A [Source:HGNC Symbol;Acc:13749]	FAM3A	UP	FALSE
34773	116.524	73.2354	159.813	2.18219	1.12577	0.000129416	0.0531914	NA	NA	4	78078304	78354542	1	ENSG00000138764	ENST00000316355	cyclin G2 [Source:HGNC Symbol;Acc:1593]	CCNG2	UP	FALSE
130077	156.552	98.2897	214.814	2.18552	1.12798	2.62578e-05	0.0165017	NA	NA	X	110909043	111003877	1	ENSG00000101901	ENST00000394780	asparagine-linked glycosylation 13 homolog (S. cerevisiae) [Source:HGNC Symbol;Acc:30881]	ALG13	UP	FALSE
46241	204.733	127.198	282.268	2.21911	1.14998	3.9809e-06	0.00337199	NA	NA	X	67262186	67653755	-1	ENSG00000079482	ENST00000355520	oligophrenin 1 [Source:HGNC Symbol;Acc:8148]	OPHN1	UP	FALSE
149599	145.952	90.5807	201.323	2.22259	1.15224	2.75197e-05	0.0170745	NA	NA	6	46820249	46922680	-1	ENSG00000069122	ENST00000456426	G protein-coupled receptor 116 [Source:HGNC Symbol;Acc:19030]	GPR116	UP	FALSE
127774	286.419	175.38	397.458	2.26627	1.18032	2.73475e-07	0.000341528	NA	NA	5	141971743	142077635	-1	ENSG00000113578	ENST00000359370	fibroblast growth factor 1 (acidic) [Source:HGNC Symbol;Acc:3665]	FGF1	UP	FALSE
127776	210.885	129.126	292.645	2.26636	1.18038	1.97061e-06	0.00191957	NA	NA	5	141971743	142077635	-1	ENSG00000113578	ENST00000378046	fibroblast growth factor 1 (acidic) [Source:HGNC Symbol;Acc:3665]	FGF1	UP	FALSE
86299	83.65	51.0721	116.228	2.27576	1.18635	0.000282404	0.0916965	NA	NA	1	9294863	9331396	1	ENSG00000049239	ENST00000377403	hexose-6-phosphate dehydrogenase (glucose 1-dehydrogenase) [Source:HGNC Symbol;Acc:4795]	H6PD	UP	FALSE
51074	83.65	51.0721	116.228	2.27576	1.18635	0.000282404	0.0916965	NA	NA	X	99929488	99987110	-1	ENSG00000102362	ENST00000372989	synaptotagmin-like 4 [Source:HGNC Symbol;Acc:15588]	SYTL4	UP	FALSE
90856	90.2471	54.9266	125.568	2.2861	1.19289	0.000163992	0.0636432	NA	NA	17	39215492	39216366	-1	ENSG00000212724	ENST00000391418	keratin associated protein 2-3 [Source:HGNC Symbol;Acc:18906]	KRTAP2-1	UP	FALSE
38210	81.1297	49.1448	113.115	2.30166	1.20267	0.000261622	0.0883331	NA	NA	X	153639854	153650065	1	ENSG00000102125	ENST00000299328	tafazzin [Source:HGNC Symbol;Acc:11577]	TAZ	UP	FALSE
38209	78.0906	47.2176	108.964	2.30769	1.20645	0.000287763	0.0924713	NA	NA	X	153639854	153650065	1	ENSG00000102125	ENST00000350743	tafazzin [Source:HGNC Symbol;Acc:11577]	TAZ	UP	FALSE
38214	78.0906	47.2176	108.964	2.30769	1.20645	0.000287763	0.0924713	NA	NA	X	153639854	153650065	1	ENSG00000102125	ENST00000351413	tafazzin [Source:HGNC Symbol;Acc:11577]	TAZ	UP	FALSE
86153	80.1291	48.1812	112.077	2.32615	1.21795	0.000230366	0.0804299	NA	NA	X	77166194	77305892	1	ENSG00000165240	ENST00000343533	ATPase, Cu++ transporting, alpha polypeptide [Source:HGNC Symbol;Acc:869]	ATP7A	UP	FALSE
38202	78.6095	47.2176	110.001	2.32967	1.22013	0.000241165	0.0833044	NA	NA	X	153639854	153650065	1	ENSG00000102125	ENST00000455296	tafazzin [Source:HGNC Symbol;Acc:11577]	TAZ	UP	FALSE
38211	77.0899	46.254	107.926	2.33333	1.22239	0.000252944	0.0861514	NA	NA	X	153639854	153650065	1	ENSG00000102125	ENST00000440954	tafazzin [Source:HGNC Symbol;Acc:11577]	TAZ	UP	FALSE
38215	75.5704	45.2903	105.85	2.33715	1.22475	0.000265312	0.0888112	NA	NA	X	153639854	153650065	1	ENSG00000102125	ENST00000369790	tafazzin [Source:HGNC Symbol;Acc:11577]	TAZ	UP	FALSE
127779	273.892	163.816	383.967	2.34389	1.22891	1.25634e-07	0.000167644	NA	NA	5	141971743	142077635	-1	ENSG00000113578	ENST00000403113	fibroblast growth factor 1 (acidic) [Source:HGNC Symbol;Acc:3665]	FGF1	UP	FALSE
38217	80.6479	48.1812	113.115	2.34769	1.23124	0.000193276	0.072134	NA	NA	X	153639854	153650065	1	ENSG00000102125	ENST00000369793	tafazzin [Source:HGNC Symbol;Acc:11577]	TAZ	UP	FALSE
38203	72.0494	42.3995	101.699	2.3986	1.26219	0.000262977	0.0883331	NA	NA	X	153639854	153650065	1	ENSG00000102125	ENST00000494912	tafazzin [Source:HGNC Symbol;Acc:11577]	TAZ	UP	FALSE
86152	82.2045	48.1812	116.228	2.41231	1.27041	0.00011389	0.0484453	NA	NA	X	77166194	77305892	1	ENSG00000165240	ENST00000395563	ATPase, Cu++ transporting, alpha polypeptide [Source:HGNC Symbol;Acc:869]	ATP7A	UP	FALSE
86150	79.1654	46.254	112.077	2.42308	1.27684	0.000123182	0.0510601	NA	NA	X	77166194	77305892	1	ENSG00000165240	ENST00000355691	ATPase, Cu++ transporting, alpha polypeptide [Source:HGNC Symbol;Acc:869]	ATP7A	UP	FALSE
73005	98.9568	57.8174	140.096	2.42308	1.27684	3.91495e-05	0.0215455	NA	NA	3	183353356	183402302	1	ENSG00000114796	ENST00000242809	kelch-like 24 (Drosophila) [Source:HGNC Symbol;Acc:25947]	KLHL24	UP	FALSE
86154	81.7227	47.2176	116.228	2.46154	1.29956	8.25701e-05	0.0376884	NA	NA	X	77166194	77305892	1	ENSG00000165240	ENST00000341514	ATPase, Cu++ transporting, alpha polypeptide [Source:HGNC Symbol;Acc:869]	ATP7A	UP	FALSE
72854	85.7996	49.1448	122.454	2.4917	1.31713	5.40315e-05	0.0272705	NA	NA	X	149529689	149682448	1	ENSG00000013619	ENST00000464149	mastermind-like domain containing 1 [Source:HGNC Symbol;Acc:2568]	MAMLD1	UP	FALSE
45432	124.901	71.3082	178.493	2.50312	1.32373	4.5045e-06	0.00378261	NA	NA	3	86987119	87040269	-1	ENSG00000206538	ENST00000398399	vestigial like 3 (Drosophila) [Source:HGNC Symbol;Acc:24327]	VGLL3	UP	FALSE
72856	164.001	93.4715	234.531	2.50912	1.32718	6.87348e-07	0.000797078	NA	NA	X	149529689	149682448	1	ENSG00000013619	ENST00000455522	mastermind-like domain containing 1 [Source:HGNC Symbol;Acc:2568]	MAMLD1	UP	FALSE
30084	68.5656	38.545	98.5862	2.55769	1.35484	0.000118118	0.0493813	NA	NA	15	79252289	79383215	-1	ENSG00000058335	ENST00000394741	Ras protein-specific guanine nucleotide-releasing factor 1 [Source:HGNC Symbol;Acc:9875]	RASGRF1	UP	FALSE
30085	68.5656	38.545	98.5862	2.55769	1.35484	0.000118118	0.0493813	NA	NA	15	79252289	79383215	-1	ENSG00000058335	ENST00000419573	Ras protein-specific guanine nucleotide-releasing factor 1 [Source:HGNC Symbol;Acc:9875]	RASGRF1	UP	FALSE
30087	68.5656	38.545	98.5862	2.55769	1.35484	0.000118118	0.0493813	NA	NA	15	79252289	79383215	-1	ENSG00000058335	ENST00000261752	Ras protein-specific guanine nucleotide-releasing factor 1 [Source:HGNC Symbol;Acc:9875]	RASGRF1	UP	FALSE
51069	67.046	37.5813	96.5107	2.56805	1.36067	0.000122276	0.0509014	NA	NA	X	99929488	99987110	-1	ENSG00000102362	ENST00000263033	synaptotagmin-like 4 [Source:HGNC Symbol;Acc:15588]	SYTL4	UP	FALSE
72853	172.711	96.3624	249.06	2.58462	1.36995	2.27812e-07	0.000291989	NA	NA	X	149529689	149682448	1	ENSG00000013619	ENST00000432680	mastermind-like domain containing 1 [Source:HGNC Symbol;Acc:2568]	MAMLD1	UP	FALSE
130080	89.9135	50.1085	129.719	2.58876	1.37226	2.1601e-05	0.0143608	NA	NA	X	110909043	111003877	1	ENSG00000101901	ENST00000436609	asparagine-linked glycosylation 13 homolog (S. cerevisiae) [Source:HGNC Symbol;Acc:30881]	ALG13	UP	FALSE
72860	180.346	100.217	260.475	2.59911	1.37802	1.24519e-07	0.000167644	NA	NA	X	149529689	149682448	1	ENSG00000013619	ENST00000426613	mastermind-like domain containing 1 [Source:HGNC Symbol;Acc:2568]	MAMLD1	UP	FALSE
72855	182.384	101.181	263.588	2.60513	1.38135	1.08658e-07	0.000149076	NA	NA	X	149529689	149682448	1	ENSG00000013619	ENST00000262858	mastermind-like domain containing 1 [Source:HGNC Symbol;Acc:2568]	MAMLD1	UP	FALSE
72859	182.384	101.181	263.588	2.60513	1.38135	1.08658e-07	0.000149076	NA	NA	X	149529689	149682448	1	ENSG00000013619	ENST00000370401	mastermind-like domain containing 1 [Source:HGNC Symbol;Acc:2568]	MAMLD1	UP	FALSE
90514	66.0453	36.6177	95.4729	2.60729	1.38255	0.000103352	0.0445944	NA	NA	9	72999503	73029540	-1	ENSG00000119138	ENST00000377126	Kruppel-like factor 9 [Source:HGNC Symbol;Acc:1123]	KLF9	UP	FALSE
64416	64.5258	35.6541	93.3974	2.61954	1.38932	0.000107003	0.0459169	NA	NA	3	124684554	124774802	-1	ENSG00000173706	ENST00000477536	HEG homolog 1 (zebrafish) [Source:HGNC Symbol;Acc:29227]	HEG1	UP	FALSE
60596	104.701	56.8538	152.549	2.68318	1.42394	3.77854e-06	0.00322866	NA	NA	X	154064063	154255215	-1	ENSG00000185010	ENST00000393517	coagulation factor VIII, procoagulant component [Source:HGNC Symbol;Acc:3546]	F8	UP	FALSE
113592	85.3919	46.254	124.53	2.69231	1.42884	1.33989e-05	0.00972984	NA	NA	X	129336682	129402873	-1	ENSG00000056277	ENST00000066465	zinc finger protein 280C [Source:HGNC Symbol;Acc:25955]	ZNF280C	UP	FALSE
60592	105.22	56.8538	153.587	2.70143	1.43373	3.18217e-06	0.00276764	NA	NA	X	154064063	154255215	-1	ENSG00000185010	ENST00000330287	coagulation factor VIII, procoagulant component [Source:HGNC Symbol;Acc:3546]	F8	UP	FALSE
113591	90.9884	49.1448	132.832	2.70287	1.43449	8.88956e-06	0.00704714	NA	NA	X	129336682	129402873	-1	ENSG00000056277	ENST00000370978	zinc finger protein 280C [Source:HGNC Symbol;Acc:25955]	ZNF280C	UP	FALSE
37124	121.491	65.5264	177.455	2.70814	1.43731	1.04453e-06	0.00114179	NA	NA	X	153629579	153640449	-1	ENSG00000013563	ENST00000393638	deoxyribonuclease I-like 1 [Source:HGNC Symbol;Acc:2957]	DNASE1L1	UP	FALSE
60599	105.739	56.8538	154.625	2.71969	1.44344	2.67725e-06	0.00241856	NA	NA	X	154064063	154255215	-1	ENSG00000185010	ENST00000360256	coagulation factor VIII, procoagulant component [Source:HGNC Symbol;Acc:3546]	F8	UP	FALSE
37118	124.048	66.4901	181.606	2.73133	1.4496	7.54213e-07	0.000856024	NA	NA	X	153629579	153640449	-1	ENSG00000013563	ENST00000369807	deoxyribonuclease I-like 1 [Source:HGNC Symbol;Acc:2957]	DNASE1L1	UP	FALSE
122917	55.9273	29.8723	81.9822	2.74442	1.4565	0.000135129	0.0550961	NA	NA	3	46710487	46735194	-1	ENSG00000178038	ENST00000486301	ALS2 C-terminal like [Source:HGNC Symbol;Acc:20605]	ALS2CL	UP	FALSE
72857	119.489	63.5992	175.38	2.75758	1.4634	7.55754e-07	0.000856024	NA	NA	X	149529689	149682448	1	ENSG00000013619	ENST00000445612	mastermind-like domain containing 1 [Source:HGNC Symbol;Acc:2568]	MAMLD1	UP	FALSE
112688	83.3905	44.3267	122.454	2.76254	1.466	9.39733e-06	0.00726504	NA	NA	5	33523640	33892297	-1	ENSG00000151388	ENST00000504830	ADAM metallopeptidase with thrombospondin type 1 motif, 12 [Source:HGNC Symbol;Acc:14605]	ADAMTS12	UP	FALSE
135705	47.2917	25.0542	69.5292	2.77515	1.47256	0.000256002	0.0868889	NA	NA	7	95212811	95225803	-1	ENSG00000004799	ENST00000005178	pyruvate dehydrogenase kinase, isozyme 4 [Source:HGNC Symbol;Acc:8812]	PDK4	UP	FALSE
37122	124.085	65.5264	182.644	2.78733	1.47888	4.62628e-07	0.000556353	NA	NA	X	153629579	153640449	-1	ENSG00000013563	ENST00000309585	deoxyribonuclease I-like 1 [Source:HGNC Symbol;Acc:2957]	DNASE1L1	UP	FALSE
37119	131.72	69.3809	194.059	2.79701	1.48388	2.32112e-07	0.000293637	NA	NA	X	153629579	153640449	-1	ENSG00000013563	ENST00000369808	deoxyribonuclease I-like 1 [Source:HGNC Symbol;Acc:2957]	DNASE1L1	UP	FALSE
122916	51.3686	26.9815	75.7557	2.80769	1.48938	0.000147997	0.0590836	NA	NA	3	46710487	46735194	-1	ENSG00000178038	ENST00000434140	ALS2 C-terminal like [Source:HGNC Symbol;Acc:20605]	ALS2CL	UP	FALSE
51068	56.965	29.8723	84.0577	2.8139	1.49257	8.62753e-05	0.0385508	NA	NA	X	99929488	99987110	-1	ENSG00000102362	ENST00000372981	synaptotagmin-like 4 [Source:HGNC Symbol;Acc:15588]	SYTL4	UP	FALSE
37126	129.2	67.4537	190.946	2.83077	1.50119	1.96007e-07	0.000258014	NA	NA	X	153629579	153640449	-1	ENSG00000013563	ENST00000369809	deoxyribonuclease I-like 1 [Source:HGNC Symbol;Acc:2957]	DNASE1L1	UP	FALSE
113590	49.849	26.0179	73.6802	2.83191	1.50178	0.000152863	0.0607769	NA	NA	X	129336682	129402873	-1	ENSG00000056277	ENST00000447817	zinc finger protein 280C [Source:HGNC Symbol;Acc:25955]	ZNF280C	UP	FALSE
122906	63.0803	32.7632	93.3974	2.85068	1.5113	3.20599e-05	0.0191592	NA	NA	3	46710487	46735194	-1	ENSG00000178038	ENST00000458221	ALS2 C-terminal like [Source:HGNC Symbol;Acc:20605]	ALS2CL	UP	FALSE
122912	63.0803	32.7632	93.3974	2.85068	1.5113	3.20599e-05	0.0191592	NA	NA	3	46710487	46735194	-1	ENSG00000178038	ENST00000318962	ALS2 C-terminal like [Source:HGNC Symbol;Acc:20605]	ALS2CL	UP	FALSE
37114	126.68	65.5264	187.833	2.86652	1.5193	2.03557e-07	0.00026438	NA	NA	X	153629579	153640449	-1	ENSG00000013563	ENST00000014935	deoxyribonuclease I-like 1 [Source:HGNC Symbol;Acc:2957]	DNASE1L1	UP	FALSE
37125	43.2519	22.1634	64.3404	2.90301	1.53755	0.000298452	0.0943902	NA	NA	X	153629579	153640449	-1	ENSG00000013563	ENST00000497242	deoxyribonuclease I-like 1 [Source:HGNC Symbol;Acc:2957]	DNASE1L1	UP	FALSE
106746	43.7708	22.1634	65.3782	2.94983	1.56063	0.00023225	0.0805105	NA	NA	1	1215852	1227409	1	ENSG00000162572	ENST00000338555	sodium channel, nonvoltage-gated 1, delta [Source:HGNC Symbol;Acc:10601]	SCNN1D	UP	FALSE
142560	40.7317	20.2361	61.2272	3.02564	1.59724	0.000245269	0.0844228	NA	NA	1	89571815	89616139	-1	ENSG00000162645	ENST00000464839	guanylate binding protein 2, interferon-inducible [Source:HGNC Symbol;Acc:4183]	GBP2	UP	FALSE
40078	47.3658	23.127	71.6047	3.09615	1.63048	8.31846e-05	0.0376884	NA	NA	9	107543283	107690518	-1	ENSG00000165029	ENST00000374736	ATP-binding cassette, sub-family A (ABC1), member 1 [Source:HGNC Symbol;Acc:29]	ABCA1	UP	FALSE
125893	47.3658	23.127	71.6047	3.09615	1.63048	8.31846e-05	0.0376884	NA	NA	6	12290596	12297427	1	ENSG00000078401	ENST00000379375	endothelin 1 [Source:HGNC Symbol;Acc:3176]	EDN1	UP	FALSE
120205	49.9231	24.0906	75.7557	3.14462	1.65288	3.6263e-05	0.0204184	NA	NA	X	107683074	107940775	1	ENSG00000188153	ENST00000361603	collagen, type IV, alpha 5 [Source:HGNC Symbol;Acc:2207]	COL4A5	UP	FALSE
120215	49.9231	24.0906	75.7557	3.14462	1.65288	3.6263e-05	0.0204184	NA	NA	X	107683074	107940775	1	ENSG00000188153	ENST00000328300	collagen, type IV, alpha 5 [Source:HGNC Symbol;Acc:2207]	COL4A5	UP	FALSE
93730	79.9808	38.545	121.417	3.15	1.65535	1.30043e-06	0.0012926	NA	NA	X	102862379	102884618	1	ENSG00000196507	ENST00000372628	transcription elongation factor A (SII)-like 3 [Source:HGNC Symbol;Acc:28247]	TCEAL3	UP	FALSE
115057	185.461	88.6534	282.268	3.18395	1.67082	2.31809e-10	7.52683e-07	NA	NA	1	237205505	237997288	1	ENSG00000198626	ENST00000355794	ryanodine receptor 2 (cardiac) [Source:HGNC Symbol;Acc:10484]	RYR2	UP	FALSE
115058	185.461	88.6534	282.268	3.18395	1.67082	2.31809e-10	7.52683e-07	NA	NA	1	237205505	237997288	1	ENSG00000198626	ENST00000360064	ryanodine receptor 2 (cardiac) [Source:HGNC Symbol;Acc:10484]	RYR2	UP	FALSE
115055	202.806	96.3624	309.249	3.20923	1.68223	6.11814e-11	2.59117e-07	NA	NA	1	237205505	237997288	1	ENSG00000198626	ENST00000366574	ryanodine receptor 2 (cardiac) [Source:HGNC Symbol;Acc:10484]	RYR2	UP	FALSE
111225	50.9609	24.0906	77.8312	3.23077	1.69188	2.18192e-05	0.0143608	NA	NA	9	35673853	35681156	1	ENSG00000107159	ENST00000378357	carbonic anhydrase IX [Source:HGNC Symbol;Acc:1383]	CA9	UP	FALSE
93731	84.0947	39.5086	128.681	3.25704	1.70356	3.52027e-07	0.000428637	NA	NA	X	102862379	102884618	1	ENSG00000196507	ENST00000372627	transcription elongation factor A (SII)-like 3 [Source:HGNC Symbol;Acc:28247]	TCEAL3	UP	FALSE
93732	84.0947	39.5086	128.681	3.25704	1.70356	3.52027e-07	0.000428637	NA	NA	X	102862379	102884618	1	ENSG00000196507	ENST00000243286	transcription elongation factor A (SII)-like 3 [Source:HGNC Symbol;Acc:28247]	TCEAL3	UP	FALSE
120216	49.4413	23.127	75.7557	3.27564	1.71178	2.16964e-05	0.0143608	NA	NA	X	107683074	107940775	1	ENSG00000188153	ENST00000356851	collagen, type IV, alpha 5 [Source:HGNC Symbol;Acc:2207]	COL4A5	UP	FALSE
124109	211.071	97.326	324.815	3.3374	1.73872	8.28086e-12	4.74494e-08	NA	NA	X	153126969	153174677	-1	ENSG00000198910	ENST00000361981	L1 cell adhesion molecule [Source:HGNC Symbol;Acc:6470]	L1CAM	UP	FALSE
124115	211.071	97.326	324.815	3.3374	1.73872	8.28086e-12	4.74494e-08	NA	NA	X	153126969	153174677	-1	ENSG00000198910	ENST00000370057	L1 cell adhesion molecule [Source:HGNC Symbol;Acc:6470]	L1CAM	UP	FALSE
124125	211.071	97.326	324.815	3.3374	1.73872	8.28086e-12	4.74494e-08	NA	NA	X	153126969	153174677	-1	ENSG00000198910	ENST00000370060	L1 cell adhesion molecule [Source:HGNC Symbol;Acc:6470]	L1CAM	UP	FALSE
120209	41.8065	19.2725	64.3404	3.33846	1.73918	6.47375e-05	0.0318489	NA	NA	X	107683074	107940775	1	ENSG00000188153	ENST00000508186	collagen, type IV, alpha 5 [Source:HGNC Symbol;Acc:2207]	COL4A5	UP	FALSE
111567	39.768	18.3089	61.2272	3.34413	1.74163	8.53797e-05	0.0383264	NA	NA	11	117070040	117075507	1	ENSG00000149591	ENST00000278968	transgelin [Source:HGNC Symbol;Acc:11553]	TAGLN	UP	FALSE
132668	34.1716	15.418	52.9252	3.43269	1.77934	0.000154705	0.0610775	NA	NA	1	152274651	152297679	-1	ENSG00000143631	ENST00000368799	filaggrin [Source:HGNC Symbol;Acc:3748]	FLG	UP	FALSE
132124	145.878	65.5264	226.229	3.45249	1.78764	3.0883e-10	9.70422e-07	NA	NA	3	38589548	38691164	-1	ENSG00000183873	ENST00000455624	sodium channel, voltage-gated, type V, alpha subunit [Source:HGNC Symbol;Acc:10593]	SCN5A	UP	FALSE
124122	184.163	81.908	286.419	3.49683	1.80605	1.06404e-11	5.55505e-08	NA	NA	X	153126969	153174677	-1	ENSG00000198910	ENST00000370055	L1 cell adhesion molecule [Source:HGNC Symbol;Acc:6470]	L1CAM	UP	FALSE
106750	32.652	14.4544	50.8497	3.51795	1.81473	0.0001555	0.0610775	NA	NA	1	1215852	1227409	1	ENSG00000162572	ENST00000325425	sodium channel, nonvoltage-gated 1, delta [Source:HGNC Symbol;Acc:10601]	SCNN1D	UP	FALSE
132117	135.204	59.7447	210.663	3.52605	1.81805	4.68787e-10	1.42702e-06	NA	NA	3	38589548	38691164	-1	ENSG00000183873	ENST00000450102	sodium channel, voltage-gated, type V, alpha subunit [Source:HGNC Symbol;Acc:10593]	SCN5A	UP	FALSE
111566	39.2862	17.3452	61.2272	3.52991	1.81963	4.81998e-05	0.0251077	NA	NA	11	117070040	117075507	1	ENSG00000149591	ENST00000392951	transgelin [Source:HGNC Symbol;Acc:11553]	TAGLN	UP	FALSE
132125	125.012	54.9266	195.097	3.55196	1.82861	8.42265e-10	2.34414e-06	NA	NA	3	38589548	38691164	-1	ENSG00000183873	ENST00000449557	sodium channel, voltage-gated, type V, alpha subunit [Source:HGNC Symbol;Acc:10593]	SCN5A	UP	FALSE
132127	171.451	75.1627	267.739	3.56213	1.83274	1.60944e-11	7.46553e-08	NA	NA	3	38589548	38691164	-1	ENSG00000183873	ENST00000414099	sodium channel, voltage-gated, type V, alpha subunit [Source:HGNC Symbol;Acc:10593]	SCN5A	UP	FALSE
132129	172.489	75.1627	269.815	3.58974	1.84388	1.16434e-11	5.6709e-08	NA	NA	3	38589548	38691164	-1	ENSG00000183873	ENST00000425664	sodium channel, voltage-gated, type V, alpha subunit [Source:HGNC Symbol;Acc:10593]	SCN5A	UP	FALSE
49682	46.4393	20.2361	72.6424	3.58974	1.84388	1.2735e-05	0.00954243	NA	NA	14	62023038	62037371	-1	ENSG00000250548	ENST00000508827		AL355916.1	UP	FALSE
124123	159.739	69.3809	250.098	3.6047	1.84988	2.44349e-11	1.08191e-07	NA	NA	X	153126969	153174677	-1	ENSG00000198910	ENST00000361699	L1 cell adhesion molecule [Source:HGNC Symbol;Acc:6470]	L1CAM	UP	FALSE
132118	170.969	74.1991	267.739	3.60839	1.85136	1.08352e-11	5.55505e-08	NA	NA	3	38589548	38691164	-1	ENSG00000183873	ENST00000423572	sodium channel, voltage-gated, type V, alpha subunit [Source:HGNC Symbol;Acc:10593]	SCN5A	UP	FALSE
132123	172.007	74.1991	269.815	3.63636	1.8625	7.81804e-12	4.74494e-08	NA	NA	3	38589548	38691164	-1	ENSG00000183873	ENST00000443581	sodium channel, voltage-gated, type V, alpha subunit [Source:HGNC Symbol;Acc:10593]	SCN5A	UP	FALSE
132131	172.007	74.1991	269.815	3.63636	1.8625	7.81804e-12	4.74494e-08	NA	NA	3	38589548	38691164	-1	ENSG00000183873	ENST00000333535	sodium channel, voltage-gated, type V, alpha subunit [Source:HGNC Symbol;Acc:10593]	SCN5A	UP	FALSE
132120	174.564	75.1627	273.966	3.64497	1.86591	6.09166e-12	4.74494e-08	NA	NA	3	38589548	38691164	-1	ENSG00000183873	ENST00000451551	sodium channel, voltage-gated, type V, alpha subunit [Source:HGNC Symbol;Acc:10593]	SCN5A	UP	FALSE
132122	174.564	75.1627	273.966	3.64497	1.86591	6.09166e-12	4.74494e-08	NA	NA	3	38589548	38691164	-1	ENSG00000183873	ENST00000413689	sodium channel, voltage-gated, type V, alpha subunit [Source:HGNC Symbol;Acc:10593]	SCN5A	UP	FALSE
77473	29.6129	12.5271	46.6987	3.72781	1.89833	0.000219338	0.0775251	NA	NA	X	73640638	73753752	1	ENSG00000147100	ENST00000276033	solute carrier family 16, member 2 (monocarboxylic acid transporter 8) [Source:HGNC Symbol;Acc:10923]	SLC16A2	UP	FALSE
70224	49.0336	20.2361	77.8312	3.84615	1.94342	3.23229e-06	0.00278634	NA	NA	1	204159469	204165628	-1	ENSG00000170498	ENST00000367194	KiSS-1 metastasis-suppressor [Source:HGNC Symbol;Acc:6341]	KISS1	UP	FALSE
71932	84.28	34.6905	133.87	3.85897	1.94822	1.31533e-08	2.17163e-05	NA	NA	X	101137262	101187004	-1	ENSG00000166432	ENST00000372782	zinc finger, matrin type 1 [Source:HGNC Symbol;Acc:29377]	ZMAT1	UP	FALSE
70225	42.9183	17.3452	68.4914	3.94872	1.98138	6.26371e-06	0.00521494	NA	NA	1	204159469	204165628	-1	ENSG00000170498	ENST00000306118	KiSS-1 metastasis-suppressor [Source:HGNC Symbol;Acc:6341]	KISS1	UP	FALSE
124120	28.6122	11.5635	45.661	3.94872	1.98138	0.000155347	0.0610775	NA	NA	X	153126969	153174677	-1	ENSG00000198910	ENST00000496122	L1 cell adhesion molecule [Source:HGNC Symbol;Acc:6470]	L1CAM	UP	FALSE
71929	93.5086	37.5813	149.436	3.97633	1.99144	1.69826e-09	4.03483e-06	NA	NA	X	101137262	101187004	-1	ENSG00000166432	ENST00000458570	zinc finger, matrin type 1 [Source:HGNC Symbol;Acc:29377]	ZMAT1	UP	FALSE
71931	71.5676	27.9451	115.19	4.12202	2.04335	1.71312e-08	2.78125e-05	NA	NA	X	101137262	101187004	-1	ENSG00000166432	ENST00000488347	zinc finger, matrin type 1 [Source:HGNC Symbol;Acc:29377]	ZMAT1	UP	FALSE
42392	96.6589	36.6177	156.7	4.27935	2.09739	2.0374e-10	7.08799e-07	NA	NA	3	99357319	99518070	1	ENSG00000144810	ENST00000261037	collagen, type VIII, alpha 1 [Source:HGNC Symbol;Acc:2215]	COL8A1	UP	FALSE
71933	134.537	50.1085	218.965	4.36982	2.12758	9.02328e-13	9.76619e-09	NA	NA	X	101137262	101187004	-1	ENSG00000166432	ENST00000494068	zinc finger, matrin type 1 [Source:HGNC Symbol;Acc:29377]	ZMAT1	UP	FALSE
66984	39.3974	14.4544	64.3404	4.45128	2.15422	2.70282e-06	0.00241856	NA	NA	16	30016835	30022401	-1	ENSG00000149927	ENST00000350119	double C2-like domains, alpha [Source:HGNC Symbol;Acc:2985]	DOC2A	UP	FALSE
31133	161.185	58.7811	263.588	4.48424	2.16486	2.05994e-14	5.01646e-10	NA	NA	20	60883011	60942368	-1	ENSG00000130702	ENST00000252999	laminin, alpha 5 [Source:HGNC Symbol;Acc:6485]	LAMA5	UP	FALSE
37273	26.6108	9.63624	43.5855	4.52308	2.17731	7.11908e-05	0.0333399	NA	NA	10	4693009	4720346	-1	ENSG00000231298	ENST00000430998		RP11-117P22.1	UP	FALSE
42389	45.5498	16.3816	74.7179	4.56109	2.18938	5.21729e-07	0.000619776	NA	NA	3	99357319	99518070	1	ENSG00000144810	ENST00000429802	collagen, type VIII, alpha 1 [Source:HGNC Symbol;Acc:2215]	COL8A1	UP	FALSE
31119	65.5264	23.127	107.926	4.66667	2.22239	5.70023e-09	1.1814e-05	NA	NA	20	60883011	60942368	-1	ENSG00000130702	ENST00000370691	laminin, alpha 5 [Source:HGNC Symbol;Acc:6485]	LAMA5	UP	FALSE
112689	30.2059	10.5999	49.812	4.6993	2.23245	1.96736e-05	0.0133084	NA	NA	5	33523640	33892297	-1	ENSG00000151388	ENST00000352040	ADAM metallopeptidase with thrombospondin type 1 motif, 12 [Source:HGNC Symbol;Acc:14605]	ADAMTS12	UP	FALSE
78638	57.8916	19.2725	96.5107	5.00769	2.32415	6.72514e-09	1.36478e-05	NA	NA	8	122624356	122653630	-1	ENSG00000170961	ENST00000443194	hyaluronan synthase 2 [Source:HGNC Symbol;Acc:4819]	HAS2	UP	FALSE
71840	20.4955	6.74537	34.2457	5.07692	2.34395	0.000158078	0.0618408	NA	NA	1	94218480	94241000	-1	ENSG00000230439	ENST00000433544		RP11-488P3.1	UP	FALSE
31126	64.5628	21.1997	107.926	5.09091	2.34792	1.33798e-09	3.52249e-06	NA	NA	20	60883011	60942368	-1	ENSG00000130702	ENST00000370692	laminin, alpha 5 [Source:HGNC Symbol;Acc:6485]	LAMA5	UP	FALSE
42391	50.2196	16.3816	84.0577	5.13122	2.3593	3.38423e-08	5.23267e-05	NA	NA	3	99357319	99518070	1	ENSG00000144810	ENST00000273342	collagen, type VIII, alpha 1 [Source:HGNC Symbol;Acc:2215]	COL8A1	UP	FALSE
31129	21.5333	6.74537	36.3212	5.38462	2.42884	7.38211e-05	0.0340802	NA	NA	20	60883011	60942368	-1	ENSG00000130702	ENST00000495695	laminin, alpha 5 [Source:HGNC Symbol;Acc:6485]	LAMA5	UP	FALSE
118687	21.5333	6.74537	36.3212	5.38462	2.42884	7.38211e-05	0.0340802	NA	NA	9	140317802	140328858	1	ENSG00000188747	ENST00000392815	NADPH oxidase activator 1 [Source:HGNC Symbol;Acc:10668]	NOXA1	UP	FALSE
78637	118.489	35.6541	201.323	5.64657	2.49737	6.74506e-15	2.19012e-10	NA	NA	8	122624356	122653630	-1	ENSG00000170961	ENST00000303924	hyaluronan synthase 2 [Source:HGNC Symbol;Acc:4819]	HAS2	UP	FALSE
21315	25.6472	7.70899	43.5855	5.65385	2.49923	1.30032e-05	0.00959576	NA	NA	20	22561643	22566101	-1	ENSG00000125798	ENST00000319993	forkhead box A2 [Source:HGNC Symbol;Acc:5022]	FOXA2	UP	FALSE
21317	25.6472	7.70899	43.5855	5.65385	2.49923	1.30032e-05	0.00959576	NA	NA	20	22561643	22566101	-1	ENSG00000125798	ENST00000419308	forkhead box A2 [Source:HGNC Symbol;Acc:5022]	FOXA2	UP	FALSE
118686	23.0899	6.74537	39.4345	5.84615	2.54749	2.31719e-05	0.0151272	NA	NA	9	140317802	140328858	1	ENSG00000188747	ENST00000341349	NADPH oxidase activator 1 [Source:HGNC Symbol;Acc:10668]	NOXA1	UP	FALSE
21316	24.6465	6.74537	42.5477	6.30769	2.65711	7.24764e-06	0.00598299	NA	NA	20	22561643	22566101	-1	ENSG00000125798	ENST00000377115	forkhead box A2 [Source:HGNC Symbol;Acc:5022]	FOXA2	UP	FALSE
106743	15.9369	3.8545	28.0192	7.26923	2.8618	0.000141509	0.0569601	NA	NA	1	1215852	1227409	1	ENSG00000162572	ENST00000379116	sodium channel, nonvoltage-gated 1, delta [Source:HGNC Symbol;Acc:10601]	SCNN1D	UP	FALSE
82153	22.1263	4.81812	39.4345	8.18462	3.03292	2.72745e-06	0.00241856	NA	NA	X	75648117	75651744	1	ENSG00000198934	ENST00000361470	melanoma antigen family E, 1 [Source:HGNC Symbol;Acc:24934]	MAGEE1	UP	FALSE
103457	38.1002	7.70899	68.4914	8.88462	3.15131	1.41529e-09	3.62798e-06	NA	NA	X	123509753	124097666	-1	ENSG00000009694	ENST00000422452	odz, odd Oz/ten-m homolog 1(Drosophila) [Source:HGNC Symbol;Acc:8117]	ODZ1	UP	FALSE
103456	49.4784	8.67262	90.2842	10.4103	3.37993	1.3067e-12	1.27286e-08	NA	NA	X	123509753	124097666	-1	ENSG00000009694	ENST00000371130	odz, odd Oz/ten-m homolog 1(Drosophila) [Source:HGNC Symbol;Acc:8117]	ODZ1	UP	FALSE
58855	28.3898	3.8545	52.9252	13.7308	3.77934	2.56775e-09	5.55833e-06	NA	NA	5	82767284	82878122	1	ENSG00000038427	ENST00000348134	versican [Source:HGNC Symbol;Acc:2464]	VCAN	UP	FALSE
58867	28.3898	3.8545	52.9252	13.7308	3.77934	2.56775e-09	5.55833e-06	NA	NA	5	82767284	82878122	1	ENSG00000038427	ENST00000343200	versican [Source:HGNC Symbol;Acc:2464]	VCAN	UP	FALSE
58857	28.9087	3.8545	53.9629	14	3.80735	1.65518e-09	4.03078e-06	NA	NA	5	82767284	82878122	1	ENSG00000038427	ENST00000342785	versican [Source:HGNC Symbol;Acc:2464]	VCAN	UP	FALSE
58865	28.9087	3.8545	53.9629	14	3.80735	1.65518e-09	4.03078e-06	NA	NA	5	82767284	82878122	1	ENSG00000038427	ENST00000265077	versican [Source:HGNC Symbol;Acc:2464]	VCAN	UP	FALSE
58866	23.2382	2.89087	43.5855	15.0769	3.91427	5.30548e-08	7.6001e-05	NA	NA	5	82767284	82878122	1	ENSG00000038427	ENST00000512590	versican [Source:HGNC Symbol;Acc:2464]	VCAN	UP	FALSE
117387	17.5676	1.92725	33.208	17.2308	4.10691	1.12031e-06	0.00118619	NA	NA	X	130407480	130533677	-1	ENSG00000147255	ENST00000370904	immunoglobulin superfamily, member 1 [Source:HGNC Symbol;Acc:5948]	IGSF1	UP	FALSE
58864	26.3514	2.89087	49.812	17.2308	4.10691	2.01218e-09	4.66682e-06	NA	NA	5	82767284	82878122	1	ENSG00000038427	ENST00000513016	versican [Source:HGNC Symbol;Acc:2464]	VCAN	UP	FALSE
34826	9.30268	0.963624	17.6417	18.3077	4.19438	0.00019607	0.0728977	NA	NA	6	31707725	31732628	1	ENSG00000204410	ENST00000468602	mutS homolog 5 (E. coli) [Source:HGNC Symbol;Acc:7328]	MSH5	UP	FALSE
143042	35.6912	2.89087	68.4914	23.6923	4.56635	6.66447e-13	8.11483e-09	NA	NA	X	137713735	138304939	-1	ENSG00000129682	ENST00000315930	fibroblast growth factor 13 [Source:HGNC Symbol;Acc:3670]	FGF13	UP	FALSE
143043	35.6912	2.89087	68.4914	23.6923	4.56635	6.66447e-13	8.11483e-09	NA	NA	X	137713735	138304939	-1	ENSG00000129682	ENST00000305414	fibroblast growth factor 13 [Source:HGNC Symbol;Acc:3670]	FGF13	UP	FALSE
143048	37.2478	2.89087	71.6047	24.7692	4.63048	1.81408e-13	2.94515e-09	NA	NA	X	137713735	138304939	-1	ENSG00000129682	ENST00000370603	fibroblast growth factor 13 [Source:HGNC Symbol;Acc:3670]	FGF13	UP	FALSE
143049	37.2478	2.89087	71.6047	24.7692	4.63048	1.81408e-13	2.94515e-09	NA	NA	X	137713735	138304939	-1	ENSG00000129682	ENST00000441825	fibroblast growth factor 13 [Source:HGNC Symbol;Acc:3670]	FGF13	UP	FALSE
117379	14.4914	0.963624	28.0192	29.0769	4.8618	1.28461e-06	0.00129004	NA	NA	X	130407480	130533677	-1	ENSG00000147255	ENST00000361420	immunoglobulin superfamily, member 1 [Source:HGNC Symbol;Acc:5948]	IGSF1	UP	FALSE
117385	14.4914	0.963624	28.0192	29.0769	4.8618	1.28461e-06	0.00129004	NA	NA	X	130407480	130533677	-1	ENSG00000147255	ENST00000370903	immunoglobulin superfamily, member 1 [Source:HGNC Symbol;Acc:5948]	IGSF1	UP	FALSE
117386	14.4914	0.963624	28.0192	29.0769	4.8618	1.28461e-06	0.00129004	NA	NA	X	130407480	130533677	-1	ENSG00000147255	ENST00000370910	immunoglobulin superfamily, member 1 [Source:HGNC Symbol;Acc:5948]	IGSF1	UP	FALSE
125461	17.6047	0.963624	34.2457	35.5385	5.15131	6.72907e-08	9.49969e-05	NA	NA	10	124320181	124403252	1	ENSG00000187908	ENST00000359586	deleted in malignant brain tumors 1 [Source:HGNC Symbol;Acc:2926]	DMBT1	UP	FALSE
125458	18.1235	0.963624	35.2835	36.6154	5.19438	4.09832e-08	5.95847e-05	NA	NA	10	124320181	124403252	1	ENSG00000187908	ENST00000330163	deleted in malignant brain tumors 1 [Source:HGNC Symbol;Acc:2926]	DMBT1	UP	FALSE
125459	18.1235	0.963624	35.2835	36.6154	5.19438	4.09832e-08	5.95847e-05	NA	NA	10	124320181	124403252	1	ENSG00000187908	ENST00000327438	deleted in malignant brain tumors 1 [Source:HGNC Symbol;Acc:2926]	DMBT1	UP	FALSE
125473	18.1235	0.963624	35.2835	36.6154	5.19438	4.09832e-08	5.95847e-05	NA	NA	10	124320181	124403252	1	ENSG00000187908	ENST00000368956	deleted in malignant brain tumors 1 [Source:HGNC Symbol;Acc:2926]	DMBT1	UP	FALSE
125474	18.1235	0.963624	35.2835	36.6154	5.19438	4.09832e-08	5.95847e-05	NA	NA	10	124320181	124403252	1	ENSG00000187908	ENST00000339712	deleted in malignant brain tumors 1 [Source:HGNC Symbol;Acc:2926]	DMBT1	UP	FALSE
125462	19.6802	0.963624	38.3967	39.8462	5.31637	9.47467e-09	1.61917e-05	NA	NA	10	124320181	124403252	1	ENSG00000187908	ENST00000368909	deleted in malignant brain tumors 1 [Source:HGNC Symbol;Acc:2926]	DMBT1	UP	FALSE
125463	19.6802	0.963624	38.3967	39.8462	5.31637	9.47467e-09	1.61917e-05	NA	NA	10	124320181	124403252	1	ENSG00000187908	ENST00000368915	deleted in malignant brain tumors 1 [Source:HGNC Symbol;Acc:2926]	DMBT1	UP	FALSE
125464	19.6802	0.963624	38.3967	39.8462	5.31637	9.47467e-09	1.61917e-05	NA	NA	10	124320181	124403252	1	ENSG00000187908	ENST00000368953	deleted in malignant brain tumors 1 [Source:HGNC Symbol;Acc:2926]	DMBT1	UP	FALSE
125465	19.6802	0.963624	38.3967	39.8462	5.31637	9.47467e-09	1.61917e-05	NA	NA	10	124320181	124403252	1	ENSG00000187908	ENST00000368955	deleted in malignant brain tumors 1 [Source:HGNC Symbol;Acc:2926]	DMBT1	UP	FALSE
125468	19.6802	0.963624	38.3967	39.8462	5.31637	9.47467e-09	1.61917e-05	NA	NA	10	124320181	124403252	1	ENSG00000187908	ENST00000344338	deleted in malignant brain tumors 1 [Source:HGNC Symbol;Acc:2926]	DMBT1	UP	FALSE
125469	19.6802	0.963624	38.3967	39.8462	5.31637	9.47467e-09	1.61917e-05	NA	NA	10	124320181	124403252	1	ENSG00000187908	ENST00000341278	deleted in malignant brain tumors 1 [Source:HGNC Symbol;Acc:2926]	DMBT1	UP	FALSE
125470	19.6802	0.963624	38.3967	39.8462	5.31637	9.47467e-09	1.61917e-05	NA	NA	10	124320181	124403252	1	ENSG00000187908	ENST00000368942	deleted in malignant brain tumors 1 [Source:HGNC Symbol;Acc:2926]	DMBT1	UP	FALSE
125471	19.6802	0.963624	38.3967	39.8462	5.31637	9.47467e-09	1.61917e-05	NA	NA	10	124320181	124403252	1	ENSG00000187908	ENST00000339871	deleted in malignant brain tumors 1 [Source:HGNC Symbol;Acc:2926]	DMBT1	UP	FALSE
125472	19.6802	0.963624	38.3967	39.8462	5.31637	9.47467e-09	1.61917e-05	NA	NA	10	124320181	124403252	1	ENSG00000187908	ENST00000338354	deleted in malignant brain tumors 1 [Source:HGNC Symbol;Acc:2926]	DMBT1	UP	FALSE
137231	22.7934	0.963624	44.6232	46.3077	5.53318	5.09402e-10	1.45944e-06	NA	NA	X	135229624	135293518	1	ENSG00000022267	ENST00000456218	four and a half LIM domains 1 [Source:HGNC Symbol;Acc:3702]	FHL1	UP	FALSE
137233	22.7934	0.963624	44.6232	46.3077	5.53318	5.09402e-10	1.45944e-06	NA	NA	X	135229624	135293518	1	ENSG00000022267	ENST00000394153	four and a half LIM domains 1 [Source:HGNC Symbol;Acc:3702]	FHL1	UP	FALSE
137218	24.8689	0.963624	48.7742	50.6154	5.6615	7.39807e-11	2.66906e-07	NA	NA	X	135229624	135293518	1	ENSG00000022267	ENST00000370690	four and a half LIM domains 1 [Source:HGNC Symbol;Acc:3702]	FHL1	UP	FALSE
137225	24.8689	0.963624	48.7742	50.6154	5.6615	7.39807e-11	2.66906e-07	NA	NA	X	135229624	135293518	1	ENSG00000022267	ENST00000345434	four and a half LIM domains 1 [Source:HGNC Symbol;Acc:3702]	FHL1	UP	FALSE
137226	24.8689	0.963624	48.7742	50.6154	5.6615	7.39807e-11	2.66906e-07	NA	NA	X	135229624	135293518	1	ENSG00000022267	ENST00000370683	four and a half LIM domains 1 [Source:HGNC Symbol;Acc:3702]	FHL1	UP	FALSE
137232	24.8689	0.963624	48.7742	50.6154	5.6615	7.39807e-11	2.66906e-07	NA	NA	X	135229624	135293518	1	ENSG00000022267	ENST00000394155	four and a half LIM domains 1 [Source:HGNC Symbol;Acc:3702]	FHL1	UP	FALSE
143044	8.30199	0	16.604	Inf	Inf	3.589e-05	0.0204184	NA	NA	X	137713735	138304939	-1	ENSG00000129682	ENST00000436198	fibroblast growth factor 13 [Source:HGNC Symbol;Acc:3670]	FGF13	UP	FALSE
143045	8.30199	0	16.604	Inf	Inf	3.589e-05	0.0204184	NA	NA	X	137713735	138304939	-1	ENSG00000129682	ENST00000455663	fibroblast growth factor 13 [Source:HGNC Symbol;Acc:3670]	FGF13	UP	FALSE
108231	7.22718	14.4544	0	0	-Inf	0.000226239	0.0792732	NA	NA	16	56710102	56718108	1	ENSG00000187193	ENST00000394490	metallothionein 1X [Source:HGNC Symbol;Acc:7405]	MT1X	DOWN	FALSE

## Sheet: enriched_go_terms.formatted
GO ID	GO category	GO description	# of DE genes (total # of genes in GO term)	p-value
GO:0007275	biological_process	multicellular organismal development	23 (2299)	8.95266e-11
GO:0032501	biological_process	multicellular organismal process	29 (3822)	8.03489e-09
GO:0032502	biological_process	developmental process	26 (3347)	3.56984e-08
GO:0048731	biological_process	multicellular organismal development#system development	18 (1605)	9.06513e-06
GO:0048856	biological_process	anatomical structure development	20 (2005)	9.06513e-06
GO:0005624	cellular_component	membrane fraction	10 (683)	0.00102419
GO:0000267	cellular_component	cell fraction	11 (902)	0.0015509
GO:0044421	cellular_component	extracellular region part	11 (910)	0.0015509
GO:0045335	cellular_component	phagocytic vesicle	2 (3)	0.00200162
GO:0014031	biological_process	mesenchymal cell differentiation#mesenchymal cell development	3 (24)	0.00245531
GO:0048762	biological_process	mesenchymal cell differentiation	3 (24)	0.00245531
GO:0009887	biological_process	multicellular organismal development#system development#organ development#organ morphogenesis	7 (362)	0.00245531
GO:0005604	cellular_component	proteinaceous extracellular matrix#basement membrane	4 (74)	0.00256401
GO:0005737	cellular_component	cytoplasm	34 (7482)	0.0028341
GO:0009653	biological_process	anatomical structure morphogenesis	11 (1047)	0.00298949
GO:0030817	biological_process	regulation of cAMP biosynthetic process	2 (5)	0.0035695
GO:0007399	biological_process	nervous system development	9 (716)	0.0035695
GO:0007517	biological_process	muscle development	5 (172)	0.00362803
GO:0005578	cellular_component	proteinaceous extracellular matrix	7 (421)	0.0037354
GO:0007507	biological_process	heart development	4 (94)	0.0037354
GO:0030802	biological_process	regulation of cyclic nucleotide biosynthetic process	2 (6)	0.0037354
GO:0030808	biological_process	regulation of nucleotide biosynthetic process	2 (6)	0.0037354
GO:0030814	biological_process	regulation of cAMP metabolic process	2 (6)	0.0037354
GO:0030935	cellular_component	sheet-forming collagen	2 (6)	0.0037354
GO:0048513	biological_process	multicellular organismal development#system development#organ development	11 (1141)	0.00386466
GO:0022610	biological_process	biological adhesion	10 (960)	0.00407699
GO:0007155	biological_process	cell adhesion	10 (960)	0.00407699
GO:0030799	biological_process	regulation of cyclic nucleotide metabolic process	2 (7)	0.00447545
GO:0008016	biological_process	heart contraction#regulation of heart contraction	3 (42)	0.00521929
GO:0005539	molecular_function	glycosaminoglycan binding	4 (110)	0.00521929
GO:0035051	biological_process	heart development#cardiac cell differentiation	2 (8)	0.00538133
GO:0030247	molecular_function	polysaccharide binding	4 (116)	0.0060025
GO:0016023	cellular_component	cytoplasmic membrane-bound vesicle	6 (347)	0.00607766
GO:0060047	biological_process	heart contraction	3 (47)	0.00607766
GO:0003015	biological_process	heart process	3 (47)	0.00607766
GO:0031988	cellular_component	membrane-bound vesicle	6 (352)	0.00620574
GO:0008285	biological_process	negative regulation of cell proliferation	5 (225)	0.00620574
GO:0001540	molecular_function	beta-amyloid binding	2 (10)	0.0066273
GO:0006140	biological_process	regulation of nucleotide metabolic process	2 (10)	0.0066273
GO:0016477	biological_process	cell migration	5 (233)	0.0066273
GO:0001871	molecular_function	pattern binding	4 (127)	0.0066273
GO:0001525	biological_process	blood vessel development#blood vessel morphogenesis#angiogenesis	4 (129)	0.00686678
GO:0044420	cellular_component	extracellular matrix part	4 (131)	0.00711194
GO:0001837	biological_process	epithelial to mesenchymal transition	2 (11)	0.0074124
GO:0007411	biological_process	axonogenesis#axon guidance	3 (56)	0.00795565
